# Supplementary material for: Primate retina trades single-photon detection for high-fidelity contrast encoding
Source: Nat Commun. 2024 May 27;15:4501. doi: 10.1038/s41467-024-48750-y (PMC11130139; doi:10.1038/s41467-024-48750-y)
Supplement: Supplementary file 4 — Source Data [file 41467_2024_48750_MOESM4_ESM.xlsx]

## Sheet: Fig1c
R*	N	N+S_1	N+S_2	N+S_3
0	0.135335	0.00247875	4.53999e-05	8.31529e-07
1	0.270671	0.0148725	0.000453999	1.16414e-05
2	0.270671	0.0446175	0.00227	8.14898e-05
3	0.180447	0.0892351	0.00756665	0.000380286
4	0.0902235	0.133853	0.0189166	0.001331
5	0.0360894	0.160623	0.0378333	0.0037268
6	0.0120298	0.160623	0.0630555	0.00869587
7	0.00343709	0.137677	0.0900792	0.0173917
8	0.000859272	0.103258	0.112599	0.0304355
9	0.000190949	0.0688385	0.12511	0.0473442
10	3.81899e-05	0.0413031	0.12511	0.0662818
11	6.94361e-06	0.022529	0.113736	0.0843587
12	1.15727e-06	0.0112645	0.0947803	0.0984185
13	1.78041e-07	0.00519899	0.0729079	0.105989
14	2.54345e-08	0.00222814	0.0520771	0.105989
15	3.39126e-09	0.000891256	0.0347181	0.0989232
16	4.23908e-10	0.000334221	0.0216988	0.0865578
17	4.98715e-11	0.00011796	0.012764	0.0712829
18	5.54128e-12	3.93201e-05	0.00709111	0.0554423
19	5.83292e-13	1.24169e-05	0.00373216	0.0408522
20	5.83292e-14	3.72506e-06	0.00186608	0.0285965
21	5.55517e-15	1.0643e-06	0.00088861	0.0190644
22	5.05015e-16	2.90265e-07	0.000403914	0.0121319

## Sheet: Fig1d
R*	N	N+S_1	N+S_2	N+S_3
0	0.135335	0.00247875	4.53999e-05	8.31529e-07
1	0.270671	0.0148725	0.000453999	1.16414e-05
2	0.270671	0.0446175	0.00227	8.14898e-05
3	0.180447	0.0892351	0.00756665	0.000380286
4	0.0902235	0.133853	0.0189166	0.001331
5	0.0360894	0.160623	0.0378333	0.0037268
6	0.0120298	0.160623	0.0630555	0.00869587
7	0.00343709	0.137677	0.0900792	0.0173917
8	0.000859272	0.103258	0.112599	0.0304355
9	0.000190949	0.0688385	0.12511	0.0473442
10	3.81899e-05	0.0413031	0.12511	0.0662818
11	6.94361e-06	0.022529	0.113736	0.0843587
12	1.15727e-06	0.0112645	0.0947803	0.0984185
13	1.78041e-07	0.00519899	0.0729079	0.105989
14	2.54345e-08	0.00222814	0.0520771	0.105989
15	3.39126e-09	0.000891256	0.0347181	0.0989232
16	4.23908e-10	0.000334221	0.0216988	0.0865578
17	4.98715e-11	0.00011796	0.012764	0.0712829
18	5.54128e-12	3.93201e-05	0.00709111	0.0554423
19	5.83292e-13	1.24169e-05	0.00373216	0.0408522
20	5.83292e-14	3.72506e-06	0.00186608	0.0285965
21	5.55517e-15	1.0643e-06	0.00088861	0.0190644
22	5.05015e-16	2.90265e-07	0.000403914	0.0121319

## Sheet: Fig1e
DeltaI	Dark	S1		DeltaI_ex	Dark_ex	S1_ex
0	50	50		4	92.477	84.1312
0.3	55.5797	53.3735		8	99.2647	96.5245
0.315044	55.8484	53.5402		12	99.9436
0.330842	56.1293	53.7149
0.347432	56.4231	53.8981
0.364854	56.7302	54.0901
0.383149	57.0511	54.2914
0.402363	57.3863	54.5023
0.422539	57.7365	54.7234
0.443728	58.102	54.955
0.465978	58.4836	55.1976
0.489345	58.8817	55.4518
0.513883	59.2969	55.718
0.539652	59.7297	55.9967
0.566713	60.1808	56.2885
0.595131	60.6506	56.594
0.624974	61.1398	56.9136
0.656314	61.6487	57.248
0.689225	62.178	57.5979
0.723786	62.7281	57.9637
0.760081	63.2996	58.3461
0.798195	63.8927	58.7457
0.838221	64.5079	59.1633
0.880254	65.1456	59.5994
0.924394	65.8059	60.0547
0.970748	66.4892	60.5298
1.01943	67.1956	61.0254
1.07055	67.925	61.5422
1.12423	68.6776	62.0807
1.1806	69.4531	62.6415
1.23981	70.2513	63.2253
1.30198	71.0718	63.8326
1.36726	71.9141	64.464
1.43583	72.7775	65.1198
1.50783	73.6612	65.8005
1.58344	74.564	66.5065
1.66284	75.4849	67.238
1.74622	76.4224	67.9951
1.83379	77.3748	68.778
1.92574	78.3404	69.5866
2.02231	79.3171	70.4206
2.12372	80.3026	71.2799
2.23021	81.2944	72.1637
2.34205	82.2898	73.0715
2.45949	83.2858	74.0023
2.58282	84.2793	74.9549
2.71234	85.2669	75.9281
2.84835	86.2452	76.9201
2.99118	87.2107	77.929
3.14117	88.1595	78.9527
3.29869	89.088	79.9887
3.4641	89.9923	81.0341
3.63781	90.869	82.0859
3.82023	91.7142	83.1406
4.0118	92.5248	84.1946
4.21297	93.2974	85.2438
4.42423	94.0294	86.2842
4.64608	94.7181	87.3113
4.87906	95.3617	88.3205
5.12372	95.9585	89.3073
5.38065	96.5075	90.2668
5.65047	97.0083	91.1946
5.93381	97.4611	92.0861
6.23137	97.8664	92.937
6.54384	98.2258	93.7435
6.87198	98.5408	94.5021
7.21658	98.8139	95.2098
7.57846	99.0479	95.8643
7.95848	99.2457	96.464
8.35756	99.4107	97.0079
8.77665	99.5463	97.4961
9.21676	99.6562	97.9293
9.67894	99.7437	98.309
10.1643	99.8123	98.6375
10.674	99.8651	98.9178
11.2092	99.9049	99.1535
11.7713	99.9343	99.3485
12.3616	99.9556	99.5072
12.9815	99.9707	99.6341
13.6324	99.9811	99.7336
14.316	99.9882	99.81
15.0339	99.9928	99.8675
15.7878	99.9957	99.9098
16.5795	99.9975	99.9401
17.4109	99.9986	99.9613
18.2839	99.9993	99.9756
19.2008	99.9996	99.9851
20.1636	99.9998	99.9912
21.1747	99.9999	99.995
22.2365	100	99.9972
23.3516	100	99.9985
24.5226	100	99.9993
25.7523	100	99.9996
27.0436	100	99.9998
28.3997	100	99.9999
29.8238	100	100
31.3194	100	100
32.8899	100	100
34.5392	100	100
36.2711	100	100
38.09	100	100
40	100	100

## Sheet: Fig1f
DeltaI	Dark	S1		DeltaI_ex	Dark_ex	S1_ex
0	50	50		4	69.5007	82.8748
0.3	50.2415	52.7591		8	93.4284	96.3288
0.315044	50.2572	52.8989		12	99.2775
0.330842	50.2741	53.0459
0.347432	50.2923	53.2004
0.364854	50.3119	53.3627
0.383149	50.3331	53.5333
0.402363	50.356	53.7127
0.422539	50.3808	53.9011
0.443728	50.4076	54.0992
0.465978	50.4366	54.3073
0.489345	50.4681	54.5261
0.513883	50.5024	54.7559
0.539652	50.5396	54.9975
0.566713	50.5802	55.2513
0.595131	50.6244	55.5179
0.624974	50.6726	55.7981
0.656314	50.7252	56.0924
0.689225	50.7828	56.4016
0.723786	50.8459	56.7262
0.760081	50.9149	57.0672
0.798195	50.9907	57.4251
0.838221	51.0739	57.8009
0.880254	51.1654	58.1953
0.924394	51.2661	58.6091
0.970748	51.3769	59.0431
1.01943	51.4992	59.4983
1.07055	51.634	59.9755
1.12423	51.7828	60.4755
1.1806	51.9472	60.9992
1.23981	52.129	61.5475
1.30198	52.33	62.1213
1.36726	52.5523	62.7213
1.43583	52.7984	63.3485
1.50783	53.0707	64.0034
1.58344	53.3721	64.6869
1.66284	53.7056	65.3995
1.74622	54.0745	66.1418
1.83379	54.4823	66.9142
1.92574	54.9329	67.717
2.02231	55.4302	68.5504
2.12372	55.9786	69.4144
2.23021	56.5823	70.3087
2.34205	57.246	71.2329
2.45949	57.9742	72.1863
2.58282	58.7713	73.168
2.71234	59.6419	74.1766
2.84835	60.59	75.2105
2.99118	61.6191	76.2678
3.14117	62.7324	77.3461
3.29869	63.932	78.4428
3.4641	65.2191	79.5545
3.63781	66.5935	80.6779
3.82023	68.0535	81.8088
4.0118	69.5957	82.943
4.21297	71.2149	84.0758
4.42423	72.9034	85.202
4.64608	74.6517	86.3164
4.87906	76.4478	87.4135
5.12372	78.2776	88.4875
5.38065	80.1249	89.5329
5.65047	81.972	90.544
5.93381	83.7999	91.5154
6.23137	85.5887	92.442
6.54384	87.3187	93.3192
6.87198	88.9708	94.143
7.21658	90.5273	94.9099
7.57846	91.973	95.6174
7.95848	93.2954	96.2637
8.35756	94.4856	96.8481
8.77665	95.5385	97.3707
9.21676	96.4532	97.8326
9.67894	97.2325	98.2359
10.1643	97.8832	98.5833
10.674	98.4147	98.8785
11.2092	98.8392	99.1256
11.7713	99.17	99.3292
12.3616	99.4214	99.4942
12.9815	99.6073	99.6255
13.6324	99.7409	99.7281
14.316	99.8341	99.8066
15.0339	99.8971	99.8655
15.7878	99.9383	99.9086
16.5795	99.9642	99.9394
17.4109	99.9801	99.9609
18.2839	99.9893	99.9755
19.2008	99.9945	99.9851
20.1636	99.9973	99.9912
21.1747	99.9987	99.995
22.2365	99.9994	99.9972
23.3516	99.9998	99.9985
24.5226	99.9999	99.9993
25.7523	100	99.9996
27.0436	100	99.9998
28.3997	100	99.9999
29.8238	100	100
31.3194	100	100
32.8899	100	100
34.5392	100	100
36.2711	100	100
38.09	100	100
40	100	100

## Sheet: Fig1g
I_ref	Theor. lim	Delta I JND
0	0.693147	1.62073
0.3	0.888325	1.71513
0.315044	0.897391	1.71971
0.330842	0.906833	1.7245
0.347432	0.916674	1.72952
0.364854	0.926915	1.73477
0.383149	0.937572	1.74026
0.402363	0.948656	1.74602
0.422539	0.96018	1.75203
0.443728	0.972153	1.75832
0.465978	0.984587	1.7649
0.489345	0.997502	1.77176
0.513883	1.0109	1.77898
0.539652	1.0248	1.78649
0.566713	1.0392	1.79435
0.595131	1.05412	1.80256
0.624974	1.06958	1.81113
0.656314	1.08557	1.82009
0.689225	1.10212	1.82944
0.723786	1.11922	1.83921
0.760081	1.1369	1.8494
0.798195	1.15516	1.85982
0.838221	1.17402	1.87112
0.880254	1.19348	1.88269
0.924394	1.21356	1.89475
0.970748	1.23425	1.90733
1.01943	1.25559	1.92044
1.07055	1.27757	1.9341
1.12423	1.3002	1.94832
1.1806	1.32352	1.96314
1.23981	1.34751	1.97856
1.30198	1.3722	1.99461
1.36726	1.3976	2.01132
1.43583	1.42371	2.02869
1.50783	1.45053	2.04676
1.58344	1.47816	2.06555
1.66284	1.50653	2.08507
1.74622	1.53568	2.10536
1.83379	1.56562	2.12643
1.92574	1.59638	2.14831
2.02231	1.62796	2.17101
2.12372	1.6604	2.19459
2.23021	1.6937	2.21905
2.34205	1.72789	2.24441
2.45949	1.76298	2.2707
2.58282	1.79901	2.29796
2.71234	1.83598	2.3262
2.84835	1.87391	2.35546
2.99118	1.91284	2.38576
3.14117	1.95279	2.41713
3.29869	1.99377	2.44958
3.4641	2.03581	2.48318
3.63781	2.07894	2.51793
3.82023	2.12318	2.55386
4.0118	2.16856	2.59101
4.21297	2.2151	2.6294
4.42423	2.26284	2.66907
4.64608	2.31177	2.71005
4.87906	2.35986	2.75236
5.12372	2.4135	2.79606
5.38065	2.4663	2.84115
5.65047	2.52044	2.88769
5.93381	2.57596	2.9357
6.23137	2.63288	2.98521
6.54384	2.69125	3.03628
6.87198	2.75109	3.08892
7.21658	2.81245	3.14318
7.57846	2.87535	3.1991
7.95848	2.93984	3.25671
8.35756	3.00595	3.31605
8.77665	3.07373	3.37717
9.21676	3.14321	3.4401
9.67894	3.21444	3.50488
10.1643	3.28746	3.57157
10.674	3.36231	3.6402
11.2092	3.43903	3.71081
11.7713	3.51768	3.78345
12.3616	3.5983	3.85818
12.9815	3.68094	3.93503
13.6324	3.76565	4.01406
14.316	3.85201	4.09531
15.0339	3.94146	4.17884
15.7878	4.03268	4.26471
16.5795	4.12618	4.35295
17.4109	4.22201	4.44363
18.2839	4.32023	4.5368
19.2008	4.42089	4.63253
20.1636	4.52408	4.73086
21.1747	4.62983	4.83187
22.2365	4.73822	4.93561
23.3516	4.84931	5.04214
24.5226	4.96316	5.15154
25.7523	5.07978	5.26387
27.0436	5.19945	5.3792
28.3997	5.32202	5.49759
29.8238	5.44762	5.61912
31.3194	5.57638	5.74384
32.8899	5.70833	5.8719
34.5392	5.84355	6.00329
36.2711	5.98215	6.13813
38.09	6.12418	6.27651
40	6.26974	6.41849

## Sheet: Fig1h
I_ref	Theor. lim	Delta I JND
0	0.693147	4.6908
0.3	0.888325	4.41404
0.315044	0.897391	4.40052
0.330842	0.906833	4.38637
0.347432	0.916674	4.37154
0.364854	0.926915	4.35604
0.383149	0.937572	4.3398
0.402363	0.948656	4.32283
0.422539	0.96018	4.30507
0.443728	0.972153	4.28649
0.465978	0.984587	4.26707
0.489345	0.997502	4.24679
0.513883	1.0109	4.22564
0.539652	1.0248	4.20351
0.566713	1.0392	4.18046
0.595131	1.05412	4.15639
0.624974	1.06958	4.13131
0.656314	1.08557	4.10516
0.689225	1.10212	4.07796
0.723786	1.11922	4.04965
0.760081	1.1369	4.02022
0.798195	1.15516	3.98965
0.838221	1.17402	3.95792
0.880254	1.19348	3.92503
0.924394	1.21356	3.89096
0.970748	1.23425	3.85572
1.01943	1.25559	3.81933
1.07055	1.27757	3.78178
1.12423	1.3002	3.74312
1.1806	1.32352	3.70335
1.23981	1.34751	3.6626
1.30198	1.3722	3.62085
1.36726	1.3976	3.57822
1.43583	1.42371	3.53478
1.50783	1.45053	3.49066
1.58344	1.47816	3.44599
1.66284	1.50653	3.40092
1.74622	1.53568	3.35563
1.83379	1.56562	3.31029
1.92574	1.59638	3.2652
2.02231	1.62796	3.22052
2.12372	1.6604	3.17655
2.23021	1.6937	3.13358
2.34205	1.72789	3.09192
2.45949	1.76298	3.05191
2.58282	1.79901	3.01383
2.71234	1.83598	2.97822
2.84835	1.87391	2.94527
2.99118	1.91284	2.91534
3.14117	1.95279	2.88899
3.29869	1.99377	2.86639
3.4641	2.03581	2.84792
3.63781	2.07894	2.8339
3.82023	2.12318	2.82461
4.0118	2.16856	2.82026
4.21297	2.2151	2.82102
4.42423	2.26284	2.82702
4.64608	2.31177	2.83829
4.87906	2.35986	2.85476
5.12372	2.4135	2.87644
5.38065	2.4663	2.90305
5.65047	2.52044	2.93439
5.93381	2.57596	2.97017
6.23137	2.63288	3.01007
6.54384	2.69125	3.05376
6.87198	2.75109	3.10089
7.21658	2.81245	3.15115
7.57846	2.87535	3.20424
7.95848	2.93984	3.25991
8.35756	3.00595	3.318
8.77665	3.07373	3.37831
9.21676	3.14321	3.44074
9.67894	3.21444	3.50523
10.1643	3.28746	3.57175
10.674	3.36231	3.64023
11.2092	3.43903	3.71085
11.7713	3.51768	3.78348
12.3616	3.5983	3.85814
12.9815	3.68094	3.93503
13.6324	3.76565	4.01406
14.316	3.85201	4.09532
15.0339	3.94146	4.17884
15.7878	4.03268	4.26471
16.5795	4.12618	4.35295
17.4109	4.22201	4.44363
18.2839	4.32023	4.5368
19.2008	4.42089	4.63253
20.1636	4.52408	4.73086
21.1747	4.62983	4.83187
22.2365	4.73822	4.93561
23.3516	4.84931	5.04214
24.5226	4.96316	5.15154
25.7523	5.07978	5.26387
27.0436	5.19945	5.3792
28.3997	5.32202	5.49759
29.8238	5.44762	5.61912
31.3194	5.57638	5.74384
32.8899	5.70833	5.8719
34.5392	5.84355	6.00329
36.2711	5.98215	6.13813
38.09	6.12418	6.27651
40	6.26974	6.41849

## Sheet: Fig2c
DeltaI_fit	Det_fit	Disc_fit		DeltaI_det	Det		DeltaI_didc	Disc
0.221572	50.2446	50.173		1.77258	67		1.77258	51.2
0.238972	50.2893	50.1969		2.65886	78.1162		5.31773	76
0.257739	50.3421	50.224		3.54515	85.3636		9.74917	82.9
0.27798	50.4045	50.2548		5.31773	91.1364		14.1806	86.6
0.299811	50.4782	50.2898		8.86288	99.5455		23.0435	92.9
0.323355	50.5652	50.3297		13.2943	100		31.9064	95.7
0.348749	50.6677	50.3749		17.7258	98.7273		49.6321	98.8
0.376137	50.7886	50.4264		26.5886	100
0.405676	50.9309	50.4848		35.4515	100
0.437534	51.0983	50.5511		53.1773	100
0.471895	51.2951	50.6264
0.508953	51.526	50.7118
0.548923	51.7965	50.8086
0.59203	52.113	50.9184
0.638524	52.4823	51.0427
0.688668	52.9122	51.1834
0.742751	53.4112	51.3426
0.80108	53.9886	51.5225
0.863991	54.6538	51.7257
0.931842	55.417	51.9548
1.00502	56.2879	52.2128
1.08395	57.276	52.503
1.16907	58.3896	52.829
1.26088	59.6352	53.1944
1.3599	61.0167	53.6033
1.4667	62.5349	54.0598
1.58188	64.1861	54.5681
1.70611	65.9621	55.1326
1.84009	67.8497	55.7577
1.9846	69.8304	56.4474
2.14045	71.8814	57.2056
2.30854	73.9759	58.0357
2.48984	76.0849	58.9405
2.68537	78.1785	59.9219
2.89626	80.2278	60.9807
3.12371	82.2062	62.1164
3.36902	84.0908	63.3274
3.63359	85.8634	64.61
3.91895	87.5108	65.9592
4.22671	89.0251	67.3681
4.55864	90.4027	68.8283
4.91664	91.6444	70.3296
5.30275	92.7542	71.8609
5.71919	93.7388	73.4098
6.16833	94.6065	74.9635
6.65274	95.3667	76.5091
7.17519	96.0293	78.0337
7.73867	96.6042	79.5254
8.34641	97.1011	80.9731
9.00186	97.5292	82.3672
9.7088	97.8969	83.6997
10.4712	98.2119	84.9641
11.2936	98.4812	86.1557
12.1805	98.711	87.2716
13.137	98.9069	88.3102
14.1687	99.0736	89.2715
15.2814	99.2152	90.1566
16.4815	99.3355	90.9677
17.7758	99.4376	91.7078
19.1718	99.5241	92.3803
20.6774	99.5974	92.9892
22.3012	99.6595	93.5387
24.0526	99.7121	94.0331
25.9415	99.7566	94.4767
27.9787	99.7943	94.8739
30.1759	99.8261	95.2287
32.5457	99.8531	95.545
35.1016	99.8758	95.8265
37.8582	99.8951	96.0767
40.8313	99.9113	96.2988
44.0378	99.9251	96.4956
47.4962	99.9367	96.6699
51.2262	99.9465	96.8241
55.249	99.9548	96.9604
59.5879	99.9618	97.0807
64.2674	99.9678	97.187
69.3145	99.9728	97.2807
74.7579	99.977	97.3633
80.6287	99.9806	97.4362
86.9607	99.9836	97.5003
93.7899	99.9861	97.5569
101.155	99.9883	97.6066
109.099	99.9901	97.6504
117.667	99.9916	97.6889
126.908	99.9929	97.7228
136.874	99.994	97.7526
147.623	99.995	97.7789
159.216	99.9957	97.8019
171.72	99.9964	97.8222
185.205	99.997	97.84
199.75	99.9974	97.8557
215.436	99.9978	97.8695
232.355	99.9982	97.8816
250.602	99.9985	97.8922
270.283	99.9987	97.9015
291.508	99.9989	97.9098
314.401	99.9991	97.917
339.092	99.9992	97.9233
365.721	99.9993	97.9289
394.442	99.9994	97.9338
425.418	99.9995	97.9381

## Sheet: Fig2d
DeltaI_fit	Det_fit	Disc_fit		DeltaI_det	Det		DeltaI_didc	Disc
0.173404	50.0037	50.2365		1.38723	49.5455		1.38723	56.35
0.187363	50.0045	50.2706		2.77447	55.9545		4.1617	80.1
0.202446	50.0056	50.3097		4.1617	68.0865		6.93617	85.5
0.218743	50.0069	50.3543		5.54893	70.3636		12.4851	92.8
0.236352	50.0085	50.4053		8.3234	89.5317		18.034	99.2
0.255378	50.0105	50.4636		11.0979	92.4242		23.583	98.45
0.275936	50.013	50.5301		16.6468	95.7895		34.6808	100
0.298149	50.0161	50.6061		22.1957	100		45.7787	98.75
0.32215	50.0199	50.6929		27.7447	98.913
0.348083	50.0245	50.7919		38.8425	100
0.376104	50.0303	50.9047		49.9404	99
0.40638	50.0374	51.0333
0.439094	50.0462	51.1797
0.474441	50.0571	51.3463
0.512634	50.0706	51.5357
0.553901	50.0871	51.7508
0.59849	50.1076	51.9948
0.646668	50.1329	52.2712
0.698725	50.1641	52.5838
0.754973	50.2026	52.9367
0.815748	50.2501	53.3345
0.881416	50.3087	53.7819
0.95237	50.3808	54.2837
1.02904	50.4697	54.8452
1.11187	50.579	55.4715
1.20138	50.7134	56.1676
1.29809	50.8785	56.9386
1.40259	51.081	57.7887
1.5155	51.3288	58.722
1.63749	51.6315	59.7412
1.76931	52.0004	60.8483
1.91174	52.4484	62.0435
2.06564	52.9904	63.3256
2.23192	53.6433	64.6914
2.41159	54.4251	66.1355
2.60572	55.3553	67.6506
2.81549	56.4532	69.2273
3.04213	57.7369	70.854
3.28702	59.2216	72.5176
3.55163	60.9172	74.2037
3.83754	62.826	75.8971
4.14646	64.9402	77.5822
4.48025	67.2401	79.244
4.84091	69.694	80.8681
5.2306	72.258	82.4414
5.65167	74.8797	83.9525
6.10663	77.5014	85.3922
6.59821	80.0656	86.7531
7.12937	82.5196	88.0301
7.70329	84.8198	89.2201
8.3234	86.9343	90.3219
8.99344	88.8433	91.336
9.71741	90.5393	92.2642
10.4997	92.0243	93.1095
11.3449	93.3083	93.8758
12.2581	94.4065	94.5677
13.2449	95.3369	95.19
14.3112	96.119	95.7477
15.4632	96.772	96.2462
16.708	97.3142	96.6905
18.053	97.7623	97.0855
19.5063	98.1313	97.4359
21.0765	98.4341	97.7463
22.7732	98.682	98.0206
24.6064	98.8845	98.2628
26.5872	99.0497	98.4762
28.7275	99.1841	98.6642
31.0401	99.2935	98.8295
33.5388	99.3824	98.9748
36.2387	99.4546	99.1024
39.1559	99.5131	99.2144
42.308	99.5606	99.3126
45.7138	99.5991	99.3987
49.3937	99.6303	99.4741
53.3699	99.6556	99.5401
57.6662	99.6761	99.5979
62.3083	99.6927	99.6485
67.3242	99.7062	99.6928
72.7438	99.7171	99.7315
78.5997	99.7259	99.7654
84.927	99.733	99.795
91.7636	99.7388	99.8209
99.1506	99.7434	99.8435
107.132	99.7472	99.8633
115.756	99.7503	99.8806
125.075	99.7528	99.8957
135.143	99.7548	99.9089
146.022	99.7564	99.9204
157.777	99.7577	99.9305
170.478	99.7588	99.9393
184.202	99.7596	99.947
199.03	99.7603	99.9537
215.052	99.7609	99.9596
232.364	99.7614	99.9647
251.069	99.7617	99.9692
271.28	99.762	99.9731
293.118	99.7623	99.9765
316.714	99.7625	99.9795
342.21	99.7626	99.9821
369.758	99.7628	99.9843
399.523	99.7629	99.9863

## Sheet: Fig2e
I_ref	Theor. lim		I_ref_cell1	JND_cell1		I_ref_cell2	JND_cell2		I_ref_cell3	JND_cell3		I_ref_cell4	JND_cell4		I_ref_cell5	JND_cell5		I_ref_cell6	JND_cell6		I_ref_cell7	JND_cell7		I_ref_cell8	JND_cell8		I_ref_cell9	JND_cell9		I_ref_cell10	JND_cell10		I_ref_cell11	JND_cell11		I_ref_mean	JND_mean
0	0.693147		0	3.04417		0	2.96648		0	1.82767		0	2.11788		0	10.7859		0	7.08476		0	4.53198		0	8.97908		0	8.34584		0	2.11078		0	2.39658		0	4.92646
0.5	1.00334		1.98542	16.1222		0.995875	1.35915		0.899488	0.122774		1.93952	4.70205		1.99689	17.1874		4.22706	4.39964		1.77258			3.27541	15.4309		3.27541	7.52432		1.77258	1.28317		1.77258	2.29751		0.5	4.92646
0.527206	1.01811		4.17276	10.5284		2.09303	4.30157		1.99175	5.29535		4.0944			4.2046	27.2801		8.72642	7.23399		2.65886			4.91312	13.1492		4.91312	25.5992		2.65886	3.34092		2.65886	6.18947		0.517298	4.94511
0.555892	1.03346		8.62602	9.10832		4.32676	6.00877		4.18606	5.71708		8.47792	26.0781		8.69776	16.864		17.8099	26.5613		3.54515	16.4494		7.36968	12.8855		7.36968	9.83248		3.54515	5.37226		3.54515	6.17976		0.535195	4.96441
0.586139	1.04933		17.6203	12.2694		8.83822	7.32598		8.65352	17.4026					17.7745	22.1744					5.31773			9.82624	16.7001		9.82624	31.7841		5.31773	9.40005		5.31773	7.90049		0.553712	4.98437
0.618032	1.066								17.6764	16.1615											8.86288			14.7394	35.876		14.7394	50.3728		8.86288			8.86288	19.7472		0.572868	5.00503
0.651661	1.08321								36.0587	35.7564											13.2943	22.3382		19.6525			19.6525	23.0996		13.2943			13.2943	17.682		0.592688	5.0264
0.687119	1.10106																							29.4787			29.4787						17.7258	29.1113		0.613193	5.04851
0.724506	1.11958																										39.3049						26.5886			0.634408	5.07138
0.763928	1.13876																																			0.656356	5.09505
0.805495	1.15863																																			0.679064	5.11953
0.849323	1.1792																																			0.702558	5.14486
0.895537	1.20047																																			0.726864	5.17107
0.944264	1.22248																																			0.752012	5.19819
0.995644	1.24522																																			0.778029	5.22624
1.04982	1.26871																																			0.804946	5.25526
1.10694	1.29297																																			0.832795	5.28529
1.16717	1.31801																																			0.861607	5.31635
1.23068	1.34384																																			0.891416	5.34849
1.29764	1.3705																																			0.922257	5.40038
1.36825	1.39798																																			0.954164	5.4609
1.4427	1.4263																																			0.987175	5.52352
1.5212	1.45549																																			1.02133	5.602
1.60397	1.48556																																			1.05666	5.68805
1.69125	1.51653																																			1.09322	5.77707
1.78327	1.54843																																			1.13104	5.86918
1.8803	1.58127																																			1.17017	5.96447
1.98261	1.61507																																			1.21066	6.06305
2.09049	1.64985																																			1.25254	6.16505
2.20424	1.68564																																			1.29588	6.27058
2.32417	1.72248																																			1.34071	6.37976
2.45064	1.76037																																			1.3871	6.49271
2.58398	1.79934																																			1.43508	6.60957
2.72458	1.83943																																			1.48473	6.73048
2.87283	1.88065																																			1.5361	6.85557
3.02915	1.92304																																			1.58925	6.98499
3.19397	1.9666																																			1.64423	7.11888
3.36776	2.01144																																			1.70111	7.25741
3.551	2.05751																																			1.75997	7.40073
3.74422	2.10486																																			1.82086	7.58167
3.94795	2.15356																																			1.88385	7.77769
4.16277	2.20359																																			1.94903	7.98177
4.38927	2.25502																																			2.01646	8.15888
4.6281	2.30788																																			2.08622	8.28631
4.87992	2.36219																																			2.1584	8.40675
5.14545	2.41801																																			2.23308	8.53013
5.42542	2.47537																																			2.31033	8.65778
5.72063	2.53431																																			2.39026	8.78985
6.0319	2.5948																																			2.47296	8.92648
6.36011	2.6571																																			2.55852	9.06785
6.70617	2.72103																																			2.64703	9.2141
7.07107	2.78672																																			2.73861	9.33328
7.45582	2.8542																																			2.83336	9.45165
7.8615	2.92352																																			2.93139	9.57412
8.28926	2.99475																																			3.0328	9.70083
8.7403	3.06755																																			3.13773	9.83191
9.21587	3.14307																																			3.24629	9.96754
9.71733	3.22028																																			3.3586	10.1654
10.2461	3.29959																																			3.47479	10.391
10.8036	3.38106																																			3.59501	10.6138
11.3914	3.46473																																			3.71939	10.8288
12.0112	3.55069																																			3.84807	11.0511
12.6648	3.63897																																			3.9812	11.2812
13.3539	3.72965																																			4.11894	11.5193
14.0805	3.82279																																			4.26144	11.7688
14.8467	3.91846																																			4.40887	12.0083
15.6545	4.01671																																			4.56141	12.2532
16.5063	4.11763																																			4.71922	12.5066
17.4044	4.22126																																			4.88249	12.7687
18.3515	4.32772																																			5.05141	12.8366
19.35	4.43705																																			5.22617	12.8603
20.4029	4.54933																																			5.40698	13.2342
21.513	4.66465																																			5.59405	13.2639
22.6836	4.78308																																			5.78758	13.2947
23.9178	4.90471																																			5.98782	13.3265
25.2193	5.02962																																			6.19498	13.3595
26.5915	5.1579																																			6.40931	13.3936
28.0384	5.28965																																			6.63105	13.4288
29.564	5.42494																																			6.86046	13.4653
31.1726	5.56388																																			7.09781	13.503
32.8688	5.70654																																			7.34338	13.5421
34.6572	5.85311																																			7.59744	13.97
36.543	6.0036																																			7.86028	14.459
38.5314	6.15814																																			8.13223	14.9649
40.6279	6.31684																																			8.41358	15.4883
42.8386	6.47981																																			8.70466	14.8235
45.1695	6.64717																																			9.00582	16.347
47.6273	6.81904																																			9.31739	16.8749
50.2188	6.99553																																			9.63974	17.421
52.9513	7.17678																																			9.97325	17.9345
55.8325	7.3629																																			10.3183	18.3982
58.8704	7.55403																																			10.6753	18.878
62.0737	7.7503																																			11.0446	19.3743
65.4512	7.95186																																			11.4267	19.8878
69.0125	8.15883																																			11.822	20.4191
72.7676	8.37138																																			12.2311	20.9688
76.727	8.58962																																			12.6542	21.5375
80.9019	8.81373																																			13.092	22.1258
85.3039	9.04391																																			13.545	22.8785
89.9455	9.28025																																			14.0136	23.7617
94.8396	9.5228																																			14.4984	24.6754
100	9.77215																																			15	23.3365

## Sheet: Fig2f
I_ref	Theor. lim		I_ref_cell1	JND_cell1		I_ref_cell2	JND_cell2		I_ref_cell3	JND_cell3		I_ref_cell4	JND_cell4		I_ref_cell5	JND_cell5		I_ref_cell6	JND_cell6		I_ref_cell7	JND_cell7		I_ref_cell8	JND_cell8		I_ref_cell9	JND_cell9		I_ref_cell10	JND_cell10		I_ref_cell11	JND_cell11		I_ref_cell12	JND_cell12		I_ref_cell13	JND_cell13		I_ref_cell14	JND_cell14		I_ref_cell15	JND_cell15		I_ref_cell16	JND_cell16
0	0.693147		0	3.26867		0	2.72985		0	5.35295		0	5.5496		0	6.7911		0	8.46143		0	3.98965		0	1.32587		0	1.88331		0	4.90792		0	14.0988		0	11.5871		0	8.02411		0	10.6864		0	17.3696		0	3.96402
0.5	1.00334		2.00863	2.02335		2.00863	2.03439		1.98542	8.32523		1.98542	4.28855		1.98542	5.31683		1.98542	6.71618		1.99003	2.66096		1.09035	1.93469		0.898709	1.50937		4.76003	2.06208		6.52347	10.0168		6.37819	5.9275		3.1891	4.74682		2.13773	8.43378		1.99689	18.5901		1.14513	2.7869
0.527206	1.01811		4.22154	3.24343		4.22154	4.13788		4.17276	7.54544		4.17276	4.64189		4.17276	5.01133		4.17276	4.83587		4.18244	3.84029		2.18069	3.11113		1.99003	1.54852		9.59356	3.4326		13.0469	10.4249		12.7564	5.76626		6.37819	5.34187		4.91191	5.48312		4.2046	14.3035		2.45503	1.81409
0.555892	1.03346		8.72685	5.94581		8.72685	3.61013		8.62602	3.52978		8.62602	3.72251		8.62602	5.94988		8.62602	3.71255		8.64603	3.95283		4.36138	2.34006		4.18244	1.68101					26.0939	11.9709		25.5128	10.7392		12.7564	9.36882		10.0638	3.97513		8.69776	10.6685		5.13767	3.88602
0.586139	1.04933		17.8262	9.50848		17.8262	11.9101		17.6203	6.54499		17.6203	5.22754		17.6203	7.48349		17.6203	5.26293		17.6611	6.23258		8.72277	4.30615		8.64603	3.01306					52.1877	14.3705					25.5128	9.79098					17.7745	13.6154
0.618032	1.066																																						51.0255	20.098
0.651661	1.08321
0.687119	1.10106
0.724506	1.11958
0.763928	1.13876
0.805495	1.15863
0.849323	1.1792
0.895537	1.20047
0.944264	1.22248
0.995644	1.24522
1.04982	1.26871
1.10694	1.29297
1.16717	1.31801
1.23068	1.34384
1.29764	1.3705
1.36825	1.39798
1.4427	1.4263
1.5212	1.45549
1.60397	1.48556
1.69125	1.51653
1.78327	1.54843
1.8803	1.58127
1.98261	1.61507
2.09049	1.64985
2.20424	1.68564
2.32417	1.72248
2.45064	1.76037
2.58398	1.79934
2.72458	1.83943
2.87283	1.88065
3.02915	1.92304
3.19397	1.9666
3.36776	2.01144
3.551	2.05751
3.74422	2.10486
3.94795	2.15356
4.16277	2.20359
4.38927	2.25502
4.6281	2.30788
4.87992	2.36219
5.14545	2.41801
5.42542	2.47537
5.72063	2.53431
6.0319	2.5948
6.36011	2.6571
6.70617	2.72103
7.07107	2.78672
7.45582	2.8542
7.8615	2.92352
8.28926	2.99475
8.7403	3.06755
9.21587	3.14307
9.71733	3.22028
10.2461	3.29959
10.8036	3.38106
11.3914	3.46473
12.0112	3.55069
12.6648	3.63897
13.3539	3.72965
14.0805	3.82279
14.8467	3.91846
15.6545	4.01671
16.5063	4.11763
17.4044	4.22126
18.3515	4.32772
19.35	4.43705
20.4029	4.54933
21.513	4.66465
22.6836	4.78308
23.9178	4.90471
25.2193	5.02962
26.5915	5.1579
28.0384	5.28965
29.564	5.42494
31.1726	5.56388
32.8688	5.70654
34.6572	5.85311
36.543	6.0036
38.5314	6.15814
40.6279	6.31684
42.8386	6.47981
45.1695	6.64717
47.6273	6.81904
50.2188	6.99553
52.9513	7.17678
55.8325	7.3629
58.8704	7.55403
62.0737	7.7503
65.4512	7.95186
69.0125	8.15883
72.7676	8.37138
76.727	8.58962
80.9019	8.81373
85.3039	9.04391
89.9455	9.28025
94.8396	9.5228
100	9.77215

[truncated: 4 more sheets: Fig3b, Fig3c, Fig3d, Fig3e]
